# Supplementary material for: A note on the larva of Chalcophora japonica chinensis (Coleoptera, Buprestidae) based on morphological characters and molecular data
Source: Zookeys. 2020 Jun 30;944:147–55. doi: 10.3897/zookeys.944.37765 (PMC7340638; doi:10.3897/zookeys.944.37765)
Supplement: Supplementary material 1 — Detailed results of COI sequences dataset [file zookeys-944-147-s001.fas]

>C. yunnana yunnana
ATCAGGCATAGTTGGAACGGCTCTCAGTCTTATAATTCGAGCTGAGCTGGGAAATCCAGG
AGCATTAATTGGAGACGATCAAATCTATAATGTAATTGTAACAGCCCATGCATTTGTTAT
AATTTTCTTCATAGTAATACCCGTAATAATAGGTGGATTCGGAAATTGATTAGTTCCTCT
AATGTTAGGAGCACCTGACATAGCATTCCCACGGATGAATAACATGAGATTCTGATTACT
ACCACCATCCCTAACCCTGCTACTAATGAGAAGAGTAGTAGAAAATGGGGCAGGGACAGG
ATGAACTGTTTACCCACCTTTAGCAGCTAACATTGCCCACAGAGGAGCATCAGTTGATTT
AGCCATCTTTAGTCTTCATTTGGCCGGAGTCTCATCCATCCTAGGAGCAGTAAACTTTAT
TACCACAGTAATCAACATACGAACAACAGGAATAACATTTGATCGTATACCCCTGTTTGT
CGATCCGTAGCTATCACAGCACTCCTTCTTCTCCTCTCATTACCTGTACTAGCTGGGGCA
ATCACTATACTATTAACTGACCGAAACTTAAACACATCCTTCTTCGACCCAGCAGGAGGA
GGAGATCCAATTCTATACCAACATTTATTCTGATTTTTTGGTCACTGC
>C. japonica chinensis adult
ATCAGGGATGGTCGGAACAGCCCTCAGCCTTCTCATTCGAGCCGAACTAGGAAATCCGGG
AGCATTAATTGGAGACGACCAAATCTACAATGTAATTGTAACAGCCCATGCATTCATTAT
AATTTTCTTCATAGTAATACCCGTAATAATAGGAGGATTCGGAAACTGACTAGTACCACT
CATATTGGGAGCACCTGATATAGCCTTCCCACGAATAAATAACATGAGATTCTGATTGCT
TCCACCATCTCTAACTCTACTTCTAATAAGAAGAGTAGTGGAAAACGGAGCTGGGACCGG
TTGAACTGTTTACCCACCCCTAGCAGCAAATATCGCCCATAGAGGGGCCTCAGTAGATCT
GGCCATCTTCAGATTACATTTAGCTGGAATCTCCTCTATTTTAGGAGCAGTAAACTTCAT
TACCACAGTAATCAACATACGAACAACAGGAATAACATTTGACCGTATACCGCTATTTGT
AGATCTGTAGCAATCACAGCTCTCCTACTTCTGCTTTCATTGCCCGTGCTAGCAGGGGCA
ATCACCATACTATTAACTGACCGAAATCTAAACACATCCTTCTTCGACCCGGCAGGAGGA
GGAGATCCACTCCTATACCATCACTTATTTTGATTTTTTGGTCACCCC
>C. japonica_chinensis larva
ATCAGGGATGGTCGGAACAGCCCTCAGCCTTCTCATTCGAGCCGAACTAGGAAATCCGGG
AGCATTAATTGGAGACGACCAAATCTACAATGTAATTGTAACAGCCCATGCATTCATTAT
AATTTTCTTCATAGTAATACCCGTAATAATAGGAGGATTCGGAAACTGACTAGTACCACT
CATATTGGGAGCACCTGATATAGCCTTCCCACGAATAAATAACATGAGATTCTGATTGCT
TCCACCATCTCTAACTCTACTTCTAATAAGAAGAGTAGTGGAAAACGGAGCTGGGACCGG
TTGAACTGTTTACCCACCCCTAGCAGCAAATATCGCCCATAGAGGGGCCTCAGTAGATCT
GGCCATCTTCAGATTACATTTAGCTGGAATCTCCTCTATTTTAGGAGCAGTAAACTTCAT
TACCACAGTAATCAACATACGAACAACAGGAATAACATTTGACCGTATACCGCTATTTGT
AGATCTGTAGCAATCACAGCTCTCCTACTTCTGCTTTCATTGCCCGTGCTAGCAGGGGCA
ATCACCATACTATTAACTGACCGAAATCTAAACACATCCTTCTTCGACCCGGCAGGAGGA
GGAGATCCACTCCTATACCATCACTTATTTTGATTTTTTGGTCACCCC
>Chrysochroa fulgidissima
ATCAGGGATAGTAGGTACAGCTCTAAGAATACTTGTTCGAGCAGAACTTGGAAATCCAGG
AGCACTTATTGGAGATGATCAAATCTATAACGTAATTGTAACTGCCCACGCATTCATCAT
AATTTTCTTCATAGTTATACCAGTTATAATAGGAGGATTCGGGAATTGATTAGTACCTCT
AATATTAGGAGCACCAGATATAGCATTTCCTCGAATAAATAATATAAGATTTTGATTGTT
ACCTCCCTCACTCACCCTTCTTCTAATAAGAAGAGCTGTAGAAAACGGAGCAGGAACAGG
ATGAACTGTATATCCACCATTAGCAGCAAATGTAGCCCATAGAGGAGCATCTGTTGATCT
CGCAATTTTTAGTCTTCATCTAGCAGGGATTTCATCAATTCTCGGAGCAGTTAACTTTAT
TACAACAGTAATTAATATACGATCAATTGGAATAACATTTGATCGAATACCTTTATTTGT
TGATCAGTAGCTATTACAGCCCTTCTTCTTCTACTATCTTTACCTGTCCTTGCAGGTGCA
ATTACTATATTATTAACTGATCGTAATTTAAATACGTCATTCTTTGACCCCGCTGGGGGA
GGTGACCCAATTCTATACCAACATCTATTCTGATTCTTTGGACACCCA
